# Supplementary material for: Intranasal Trans-Sialidase Vaccine Mitigates Acute and Chronic Pathology in a Preclinical Oral Chagas Disease Model
Source: Vaccines (Basel). 2024 Oct 15;12(10):1171. doi: 10.3390/vaccines12101171 (PMC11511307; doi:10.3390/vaccines12101171)
Supplement: Supplementary file 1 [file vaccines-12-01171-s001.zip]

Archive with 1 entries (1 files):
- vaccines-3233644-supplementary.pdf
